# Supplementary material for: The Benefits of an Integral HAMMAM Experience Combining Hydrotherapy and Swedish Massage on Pain, Subjective Well-Being and Quality of Life in Women with Endometriosis-Related Chronic Pelvic Pain: A Randomized Controlled Trial
Source: Medicina (Kaunas). 2024 Oct 13;60(10):1677. doi: 10.3390/medicina60101677 (PMC11509651; doi:10.3390/medicina60101677)
Supplement: Supplementary file 1 [file medicina-60-01677-s001.zip]

Archive with 1 entries (1 files):
- medicina-3215454-supplementary.pdf
